# Supplementary material for: Contents of the Sexual and Reproductive Health Subject in the Undergraduate Nursing Curricula of Spanish Universities: A Cross-Sectional Study
Source: Int J Environ Res Public Health. 2021 Oct 31;18(21):11472. doi: 10.3390/ijerph182111472 (PMC8583184; doi:10.3390/ijerph182111472)
Supplement: Supplementary file 1 [file ijerph-18-11472-s001.zip]

Archive with 1 entries (1 files):
- ijerph-1384946-supplementary.pdf
